# Supplementary material for: A Combined Cell-Worm Approach to Search for Compounds Counteracting the Toxicity of Tau Oligomers In Vivo
Source: Int J Mol Sci. 2022 Sep 24;23(19):11277. doi: 10.3390/ijms231911277 (PMC9569484; doi:10.3390/ijms231911277)
Supplement: Supplementary file 1 [file ijms-23-11277-s001.zip]

Archive with 1 entries (1 files):
- ijms-1859876-supplementary.pdf
